# Supplementary material for: SNP Discovery with EST and NextGen Sequencing in Switchgrass (Panicum virgatum L.)
Source: PLoS One. 2012 Sep 25;7(9):e44112. doi: 10.1371/journal.pone.0044112 (PMC3458043; doi:10.1371/journal.pone.0044112)
Supplement: Table S1 — Depth and breadth wise coverage statistics by cultivar and across cultivars between 0x to 5x coverage. 0x designates the fraction of genome that is not covered. SNPs were called from the fraction that is either 3x in an individual library or 3x across libraries. (XLSX) [file pone.0044112.s001.xlsx]

## Sheet: Table S1
Line/Depth	Mb of reference covered at exactly this depth	% of reference sequence covered at exactly this depth	Mb of reference covered at or above this depth level	% of reference covered at or above this depth level	# of SNPs with variant allele occuring exactly depth times	% of SNPs with variant allele occuring exactly depth times	# of SNPs with variant allele occuring at least depth times	% of SNPs with variant allele occuring at least depth times	SNPs/KB
Blackwell
0	73.661	0.841	87.592	1
1	7.3	0.084	13.9	15.9%	60252	65.5%	91951	100.0%	6.6
2	2.4	2.8%	6.6	7.5%	15729	17.1%	31699	34.5%	4.81
3	1.3	1.5%	4.2	4.7%	7164	7.8%	15970	17.4%	3.85
4	0.8	0.9%	2.9	3.3%	3534	3.8%	8806	9.6%	3.07
5	2.1	2.4%	2.1	2.4%	5272	5.7%	5272	5.7%	2.54
Carthage
0	77.407	0.884	87.592	1
1	7.4	8.4%	10.2	11.6%	17402	75.1%	23161	100.0%	2.27
2	1.7	2.0%	2.8	3.2%	3549	15.3%	5759	24.9%	2.04
3	0.6	0.7%	1.1	1.3%	1192	5.1%	2210	9.5%	2.02
4	0.2	0.3%	0.5	0.6%	453	2.0%	1018	4.4%	1.97
5	0.3	0.3%	0.3	0.3%	565	2.4%	565	2.4%	2.01
Cave-in-rock
0	75.871	0.866	87.592	1
1	8	9.2%	11.7	13.4%	21078	76.1%	27684	100.0%	2.36
2	2.1	2.4%	3.7	4.2%	3924	14.2%	6606	23.9%	1.79
3	0.8	0.9%	1.5	1.8%	1400	5.1%	2682	9.7%	1.73
4	0.3	0.4%	0.8	0.9%	572	2.1%	1282	4.6%	1.68
5	0.4	0.5%	0.4	0.5%	710	2.6%	710	2.6%	1.69
Dacotah
0	72.598	0.829	87.592	1
1	7.7	8.8%	15	17.1%	61181	64.8%	94439	100.0%	6.3
2	3.1	3.6%	7.3	8.3%	19560	20.7%	33258	35.2%	4.58
3	1.7	1.9%	4.1	4.7%	7609	8.1%	13698	14.5%	3.31
4	1	1.1%	2.5	2.8%	3195	3.4%	6089	6.4%	2.46
5	1.5	1.7%	1.5	1.7%	2894	3.1%	2894	3.1%	1.9
Forestburg
0	73.62	0.84	87.592	1
1	8.2	9.3%	14	16.0%	49675	69.6%	71410	100.0%	5.11
2	3	3.4%	5.8	6.6%	13907	19.5%	21735	30.4%	3.76
3	1.4	1.6%	2.8	3.2%	4700	6.6%	7828	11.0%	2.78
4	0.7	0.8%	1.5	1.7%	1657	2.3%	3128	4.4%	2.16
5	0.8	0.9%	0.8	0.9%	1471	2.1%	1471	2.1%	1.88
KY1625
0	71.46	0.816	87.592	1
1	7.2	8.2%	16.1	18.4%	76974	58.1%	132374	100.0%	8.21
2	2.8	3.2%	9	10.2%	25066	18.9%	55400	41.9%	6.18
3	1.7	2.0%	6.2	7.0%	12829	9.7%	30334	22.9%	4.92
4	1.2	1.4%	4.4	5.1%	6996	5.3%	17505	13.2%	3.93
5	3.3	3.7%	3.3	3.7%	10509	7.9%	10509	7.9%	3.23
Pathfinder
0	75.516	0.862	87.592	1
1	7.9	9.1%	12.1	13.8%	37833	77.7%	48678	100.0%	4.03
2	2.5	2.8%	4.1	4.7%	7753	15.9%	10845	22.3%	2.62
3	0.9	1.1%	1.7	1.9%	1962	4.0%	3092	6.4%	1.85
4	0.4	0.4%	0.7	0.8%	585	1.2%	1130	2.3%	1.54
5	0.4	0.4%	0.4	0.4%	545	1.1%	545	1.1%	1.54
Shelter
0	69.753	0.796	87.592	1
1	9	10.2%	17.8	20.4%	84933	65.0%	130708	100.0%	7.33
2	3.6	4.1%	8.9	10.1%	24389	18.7%	45775	35.0%	5.16
3	1.9	2.2%	5.3	6.1%	10438	8.0%	21386	16.4%	4.03
4	1.2	1.3%	3.4	3.9%	4957	3.8%	10948	8.4%	3.23
5	2.2	2.5%	2.2	2.5%	5991	4.6%	5991	4.6%	2.7
Sunburst
0	72.457	0.827	87.592	1
1	7.4	8.5%	15.1	17.3%	64466	61.2%	105337	100.0%	6.96
2	2.7	3.1%	7.7	8.8%	19233	18.3%	40871	38.8%	5.3
3	1.5	1.7%	5	5.7%	9265	8.8%	21638	20.5%	4.33
4	1	1.1%	3.5	4.0%	4809	4.6%	12373	11.7%	3.56
5	2.5	2.8%	2.5	2.8%	7564	7.2%	7564	7.2%	3.03
WS4U
0	80.975	0.924	87.592	1
1	4.7	5.4%	6.6	7.6%	30423	77.2%	39406	100.0%	5.96
2	1.1	1.3%	1.9	2.2%	5754	14.6%	8983	22.8%	4.77
3	0.4	0.5%	0.8	0.9%	1888	4.8%	3229	8.2%	4.19
4	0.2	0.2%	0.4	0.4%	754	1.9%	1341	3.4%	3.74
5	0.2	0.2%	0.2	0.2%	587	1.5%	587	1.5%	3.27
WS8U
0	78.465	0.896	87.592	1
1	5.6	6.4%	9.1	10.4%	53871	70.5%	76438	100.0%	8.37
2	1.5	1.7%	3.5	4.0%	10222	13.4%	22567	29.5%	6.45
3	0.7	0.8%	2	2.3%	4373	5.7%	12345	16.2%	6.06
4	0.4	0.4%	1.4	1.6%	2382	3.1%	7972	10.4%	5.8
5	1	1.1%	1	1.1%	5590	7.3%	5590	7.3%	5.6
WS98-1P
0	71.976	0.822	87.592	1
1	9.2	10.5%	15.6	17.8%	47371	67.7%	69995	100.0%	4.48
2	3.3	3.7%	6.4	7.3%	13801	19.7%	22624	32.3%	3.53
3	1.5	1.7%	3.2	3.6%	5136	7.3%	8823	12.6%	2.8
4	0.7	0.8%	1.7	1.9%	1935	2.8%	3687	5.3%	2.2
5	0.9	1.1%	0.9	1.1%	1752	2.5%	1752	2.5%	1.87
WS98-SB
0	73.07	0.834	87.592	1
1	7.8	8.9%	14.5	16.6%	64091	68.2%	93971	100.0%	6.47
2	3	3.4%	6.7	7.7%	17797	18.9%	29880	31.8%	4.43
3	1.6	1.8%	3.8	4.3%	6866	7.3%	12083	12.9%	3.21
4	0.9	1.0%	2.2	2.5%	2674	2.8%	5217	5.6%	2.36
5	1.3	1.5%	1.3	1.5%	2543	2.7%	2543	2.7%	1.9
ALL_LINES
0	44.85	0.512	87.592	100%
1	11	12.6%	42.7	48.8%	312238	52.3%	596814	100.0%	13.96
2	6.3	7.2%	31.7	36.2%	98471	16.5%	284576	47.7%	8.97
3	4.1	0.046	25.4	29.0%	49571	8.3%	186105	31.2%	7.33
4	2.8	0.032	21.3	24.3%	30392	5.1%	136534	22.9%	6.4
5	18.5	0.211	18.5	21.1%	106142	17.8%	106142	17.8%	5.74
18040000	451000000
